# Supplementary material for: Subtilases: a major prospect to the genome editing in horticultural crops
Source: Front Plant Sci. 2025 Jan 7;15:1532074. doi: 10.3389/fpls.2024.1532074 (PMC11752874; doi:10.3389/fpls.2024.1532074)
Supplement: Supplementary file 1 [file Table1.xls]

## Sheet: Sheet1
List of predicted subtilases identified from a homologous search in pepper (Capsicum annum)
Gene Name	Gene ID	Peptide Activation Site
CaSBT1	CA03g11510	*
CaSBT2	CA07g06400	*
CaSBT3	CA09g06900	GTSMACPQVSG (Ser)
CaSBT4	CA10g12870	IGLLDSGITPqH (Asp)
CaSBT5	CA03g21270	GTSMAAPHVSG (Ser)
CaSBT6	CA01g33370	VGVLDSGIFPdH (Asp)
CaSBT7	CA12g16680	GTSMACPHAAG (Ser)
CaSBT8	CA10g14810	GTSMAAPHISG (Ser)
CaSBT9	CA02g12780	GTSMSCPHVSA (Ser)
CaSBT10	CA05g01350	GTSMACPHVAG (Ser)
CaSBT11	CA10g12830	*
CaSBT12	CA09g00620	GTSMACPHVAA (Ser)
CaSBT13	CA04g18080	GTSMSCPHVSG (Ser)
CaSBT14	CA01g03840	IGIIDSGIFPdH (Asp) / HGTHVASIAAG (His)
CaSBT15	CA09g03290	HGTFVAGVIAG (His) / GTSVASPVVAG (Ser)
CaSBT16	CA04g18500	GTSMACPHSSG (Ser)
CaSBT17	CA01g03750	IGVIDSGIFPdH (Asp)
CaSBT18	CA01g33380	*
CaSBT19	CA03g35240	GTSMSCPHVSG (Ser)
CaSBT20	CA01g03770	*
CaSBT21	CA06g15810	GTSMSCPHVSG (Ser)
CaSBT22	CA02g00430	IGFIDTGIDPmH (Asp) / GTSMAAPHVAG (Ser)
CaSBT23	CA06g18560	IGILDTGIGWgN (Asp) / GTSMSAPHVSG (Ser)
CaSBT24	CA01g33330	IGILDTGIFPdH (Asp)
CaSBT25	CA01g06420	GTSMATPHIAG (Ser)
CaSBT26	CA01g10650	*
CaSBT27	CA06g18530	GTSMSAPHVAG (Ser)
CaSBT28	CA03g05710	*
CaSBT29	CA02g25020	GTSMSCPHVSG (Ser)
CaSBT30	CA09g08070	GTSMSCPHVAG (Ser)
CaSBT31	CA02g13650	IGLLDTGIYPeH (Asp)
CaSBT32	CA08g19130	GTSMACPHVSG (Ser)
CaSBT33	CA02g12810	*
CaSBT34	CA03g11500	GTSMATPHIAG (Ser)
CaSBT35	CA01g10160	IGVLDTGIWPeH (Asp) / GTSMSCPHISG (Ser)
CaSBT36	CA04g13400	*
CaSBT37	CA01g19450	VGVVDTGIWP (Asp) / GTSMSCPHVSG (Ser)
CaSBT38	CA07g15590	GTSMSCPHVSG (Ser)
CaSBT39	CA10g12840	*
CaSBT40	CA10g11840	GTSVASPVVAG (Ser)
CaSBT41	CA02g12750	GTSMSCPHVSA (Ser)
CaSBT42	CA07g15590	GTSMSCPHVSG (Ser)
CaSBT43	CA01g33340	IGVLDTGIFPdH (Ser)
CaSBT44	CA01g03820	*
CaSBT45	CA10g15180	*
CaSBT46	CA06g28070	GTSMACPHVSG (Ser)
CaSBT47	CA06g18550	GTSMSAPHVAG (Ser)
CaSBT48	CA01g07470	*
CaSBT49	CA03g37130	GTSMACPHVSG (Ser)
CaSBT50	CA01g19460	*
CaSBT51	CA01g03830	IGVLDTGIVPdH (Ser)
CaSBT52	CA10g15200	HGTHVASIAAG (His) / GTSMAAPHISG (Ser)
CaSBT53	CA04g22060	HGTHVASIAAG (His) / GTSMACPHVSG (Ser)
CaSBT54	CA10g15170	*
CaSBT55	CA01g03850	IGIIDSGILPdH (Asp)
CaSBT56	CA04g04020	HGTHCASTAVG (His) / GTSMAAPHVSG (Ser)
CaSBT57	CA01g33310	IGVLDTGISPdH (Asp)
CaSBT58	CA02g09470	GTSMACPHISG (Ser)
CaSBT59	CA10g15160	*
CaSBT60	CA12g16700	GTSMSCPHAAG (Ser)
CaSBT61	CA02g13630	IGFLDTGITPdH (Asp) /HGTHVSSTAAG (His)
CaSBT62	CA06g21680	IGVLDSGITPqH (Asp)
CaSBT63	CA04g08290	GTSMSCPHVSG (Ser)
CaSBT64	CA10g14800	HGTHVASIAAG (His) / GTSMAAPHIAG (Ser)
CaSBT65	CA10g15180	HGTHVASIAAG (His) / GTSMAAPHIAG (Ser)
CaSBT66	CA01g03760	IGVIDTGIFPdH (Asp)
CaSBT67	CA08g09470	GTSMACPHVSG (Ser)
CaSBT68	CA06g02890	IGILDSGILPkH (Asp)
CaSBT69	CA01g21080	*
CaSBT70	CA04g18510	GTSMSCPHASG (Ser)
CaSBT71	CA01g33320	IGVLDTGITPdH (Asp)
CaSBT72	CA03g16950	GTSMSCPHVSG (Ser)
CaSBT73	CA09g06890	*
CaSBT74	CA01g03710	IGVLDTGITPgH (Asp)
CaSBT75	CA12g16690	GTSMSCPHAAG (Ser)
CaSBT76	CA01g21110	GTSMASPHAVG (Ser)
CaSBT77	CA07g06390	*
CaSBT78	CA02g13640	IGVLDSGITPdH (Asp) / GTSMSCPHVSG (Ser)
CaSBT79	CA07g08930	IGFIDSGIYPhH (Asp) / GTSMAAPHIAG (Ser)
CaSBT80	CA03g21240	GTSMAAPHIAG (Ser)
CaSBT81	CA01g33350	IGVLDTGISPdH (Asp)
CaSBT82	CA02g12760	*
CaSBT83	CA10g15190	*
CaSBT84	CA01g03800	IGVIDTGISPdH (Asp)
CaSBT85	CA01g03790	IGVIDSGISPdH (Asp)
CaSBT86	CA01g21100	*
CaSBT87	CA03g05720	*
CaSBT88	CA06g18540	GTSMAAPHIAG (Ser)
CaSBT89	CA04g18490	GTSMACPHSSG (Ser)
CaSBT90	CA01g21090	HGTHVASLAAG (Asp)
CaSBT91	CA00g94660	GTSLACPHVSA (Ser)
* indicates 'not observed'
