# Supplementary material for: Subtilases: a major prospect to the genome editing in horticultural crops
Source: Front Plant Sci. 2025 Jan 7;15:1532074. doi: 10.3389/fpls.2024.1532074 (PMC11752874; doi:10.3389/fpls.2024.1532074)
Supplement: Supplementary file 2 [file Table2.xls]

## Sheet: Sheet1
List of interested pepper subtilases homologous to Arabidopsis & tomato
Pepper Gene ID	Homolog Gene Name	Homolog Gene ID	Gene Function
CA01g03840	AtSBT3.3	AT1G32960	Immune response
CA03g21240	AtSBT3.5	AT1G32940	Immune response / ripening
CA04g22060	AtSBT5.2	AT1G20160	Immune response / abscission
CA03g21240	Sl69B	Solyc08g079860	Immune response
CA01g03850	Sl69C	Solyc08g079870	Immune response
CA09g03290	AtSBT6.1	AT5G19660	Root development
CA02g25020	AtSBT1.7	AT5G67360	Seed development
CA07g06400	AtSBT1.8	AT2G05920	Seed development
CA03g21270	AtSBT3.8	AT4G10540	Abscission
CA09g00620	AtSBT4.12	AT5G59090	Abscission
CA09g00620	AtSBT4.13	AT5G59120	Abscission
CA04g18510	SlPhy2	Solyc04g078740	Abscission / stress response
